# Supplementary material for: Carpal tunnel volume distribution and morphology changes with flexion-extension and radial-ulnar deviation wrist postures
Source: PLoS One. 2022 Nov 30;17(11):e0277234. doi: 10.1371/journal.pone.0277234 (PMC9710750; doi:10.1371/journal.pone.0277234)
Supplement: S1 File — File contains all data required to replicate the study findings including the reported statistical tests and the figures in the results. (XLSX) [file pone.0277234.s002.xlsx]

## Sheet: paper4data
SpecimenID	sex	scan_order_abs	FE_angle	RUD_angle	Quartile	Volume	CSA	Length	With	Depth	EDT	PhaseShift	PeakAmplitudeMedial	PeakAmplitudeLateral	PeakAmplitudePalmar	PeakAmplitudeDorsal	PeakAngleMedial	PeakAngleLateral	PeakAnglePalmar	PeakAngleDorsal
1	F	5	-26.6198	8.93249	1	629.558	140.683	17.8769	19.836	8.73355	13.2658	11.1	10.2383	9.5977	4.75524	3.97831	348.65	183.45	91.05	269
1	F	6	-18.7765	11.3187	1	577.411	129.879	17.7638	19.1818	8.41883	11.8569	11.6	9.88199	9.29979	4.52967	3.88916	350.7	182.1	92.1	270.5
1	F	7	-9.35865	9.53127	1	570.759	128.805	17.6859	18.6868	8.86247	14.6047	9.8	9.85577	8.83108	4.91024	3.95223	348.3	184.25	82.7	272
1	F	8	-4.78999	6.47151	1	508.379	128.424	15.9257	18.7754	8.22299	15.1915	10.1111	9.6305	9.14493	4.55083	3.67216	344.667	184.167	93.6111	270.167
1	F	9	9.58355	2.46715	1	585.92	136.581	17.0229	19.2936	8.56584	15.9782	5	9.91433	9.3793	4.8048	3.76104	341.444	181.111	77.8333	265.444
1	F	10	-4.31142	-9.53955	1	568.356	127.648	17.7769	18.2185	8.98059	14.8731	0.65	9.6405	8.57805	4.89124	4.08935	339.7	169.55	75.25	270.15
1	F	11	4.63276	-10.793	1	618.584	138.266	17.7358	18.5681	9.33587	14.8115	0.25	9.73281	8.83524	5.11816	4.21772	341	176.2	65.85	264.55
1	F	13	-17.1577	-6.01063	1	681.075	153.826	17.6817	19.8309	10.105	18.2257	1.2	10.4767	9.35425	5.45176	4.65328	342.35	169.35	78.1	269.5
1	F	14	-11.1884	-5.56009	1	672.755	149.659	17.9836	19.3906	10.0576	16.0823	0.55	10.2086	9.18193	5.40483	4.65275	340.55	170.55	70.9	263.85
1	F	15	8.69523	8.76608	1	675.088	156.452	17.1966	20.7537	9.54956	19.7433	8.5	10.8435	9.91025	5.30016	4.2494	346.167	182.444	82.3889	270.667
2	M	5	-23.6665	11.2828	1	841.997	168.42	20.0242	22.0595	9.1336	27.8459	23.2	11.2802	10.7793	5.07962	4.05398	351.15	189.85	89.05	263.75
2	M	6	-13.4587	10.7957	1	861.663	182.124	18.9876	22.3534	9.92995	20.9278	24.45	11.2724	11.081	5.47409	4.45587	353.35	190.6	91.15	265.7
2	M	7	-7.96679	10.6271	1	839.605	174.815	19.141	21.9695	9.9584	23.212	24.1	11.116	10.8534	5.62566	4.33274	347	189.65	95.85	268.7
2	M	8	-4.51533	8.7517	1	914.88	183.6	19.9423	22.1524	10.3532	20.8556	24.7273	11.0105	11.1419	5.85571	4.4975	349.091	190.5	87.5909	264.364
2	M	9	4.101	8.60658	1	885.139	186.038	19.1104	21.5788	10.8834	18.3969	26	10.6509	10.9279	6.11539	4.768	349.15	189.85	92.7	269.35
2	M	10	9.54244	8.25026	1	913.991	187.689	19.252	21.9135	10.9948	21.3996	28.3	10.8725	11.041	6.2065	4.78826	345.85	194.6	100.75	271.6
2	M	11	14.3233	3.81971	1	982.256	203.145	19.0773	23.0779	11.1299	24.5152	22.6	11.5758	11.5022	6.40325	4.72662	344.95	189.7	86.65	267.05
2	M	13	-11.3057	-13.9899	1	813.275	156.105	20.9407	20.8111	9.02922	30.1689	7.59091	11.1252	9.68582	4.82601	4.20321	340.545	165.045	62.9545	263.318
2	M	14	2.80425	5.9456	1	936.785	192.804	19.1936	22.1985	11.2029	17.4355	27.6	11.1645	11.034	6.19812	5.00483	352.25	190.75	96	269.95
2	M	15	8.12583	12.6057	1	915.966	192.22	18.8504	22.0988	10.69	17.5097	30.15	10.9692	11.1297	5.92038	4.76958	176.95	192.4	99.6	272.2
2	M	16	10.3256	14.4984	1	850.037	179.704	18.7644	21.907	10.3752	23.3342	29.4	10.7051	11.2019	5.96819	4.40699	348.6	192.95	108	271.3
3	M	4	-25.4598	14.9211	1	708.195	187.277	19.8828	21.8863	10.2471	21.1951	20	11.624	10.2623	5.58957	4.65756	353.682	176.818	72.4545	267.727
3	M	5	-15.1955	11.9219	1	866.637	192.67	19.4744	21.6851	10.5633	21.7092	18.6	11.5718	10.1133	5.80925	4.75407	351.6	183.7	71.25	264.7
3	M	6	-11.01	11.6797	1	955.655	202.165	19.4447	22.0278	11.1937	20.3157	20	11.6945	10.3333	6.13262	5.06105	350.1	188.1	72	267.35
3	M	7	-4.95566	11.4987	1	927.006	200.61	18.3378	22.0971	11.4043	20.4633	20.7222	11.5769	10.5202	6.39274	5.01153	348.778	189	68.1667	268.222
3	M	9	9.09329	10.8842	1	1012.32	201.676	19.9133	22.1293	11.356	23.0613	19.6818	11.6635	10.4659	6.48986	4.86609	347.045	193.955	68.9545	267.045
3	M	10	16.0716	11.2931	1	1040.49	206.177	19.9953	22.1213	11.6406	23.0144	17.5909	11.7574	10.3639	6.64189	4.99875	344.273	191.227	67.9545	264.727
3	M	12	-10.9285	-2.34947	1	991.839	194.651	20.3159	21.386	10.7981	20.6023	14.45	11.3224	10.0637	5.98115	4.81696	342.9	168.15	69.75	269.7
3	M	13	-9.00458	0.113663	1	1003.74	196.652	20.3747	21.7301	10.7835	22.5299	15.2	11.5298	10.2004	6.05653	4.72701	341.45	170.8	69.95	267.65
3	M	14	-5.34127	6.38446	1	994.908	200.414	19.8238	22.2066	10.93	24.6589	17.6818	11.8383	10.3683	6.31037	4.61965	344.182	187.227	69	265.091
3	M	15	-2.5078	12.1391	1	943.769	201.914	19.5509	22.6391	11.1599	25.5041	19.3636	12.0266	10.6125	6.49828	4.66161	344.136	196.864	66.6818	265.045
4	M	5	-23.7664	9.55653	1	1191.61	210.186	22.7374	26.2977	9.65757	24.6494	15.4583	12.9819	13.3158	5.71116	3.94641	339.917	180.292	95.25	260.333
4	M	6	-19.4781	10.4862	1	1215.91	212.04	23.0057	26.3411	9.80249	24.8675	16.25	13.0881	13.253	5.83416	3.96832	340.5	181.625	92.0417	262.833
4	M	7	-12.8425	6.13687	1	1175.27	205.84	22.7213	25.56	9.83495	25.2871	14.625	12.6632	12.8968	5.84792	3.98703	336.875	181.917	90.0833	261.667
4	M	8	0.616089	7.08751	1	1177.98	213.454	21.9514	25.9136	9.64111	25.567	16.3333	12.5032	13.4104	5.6824	3.95871	342.208	182.125	95.6667	254.208
4	M	9	4.56389	4.90688	1	1222.5	216.397	22.2812	26.0306	9.72954	27.0181	17.3182	12.5472	13.4835	5.71798	4.01157	340.091	183.455	92.4091	255.5
4	M	10	6.3175	3.02552	1	1217.99	217.125	22.1648	25.7476	9.80992	27.2104	17.1818	12.4055	13.3421	5.76636	4.04356	339.227	183.727	90.3182	254.955
4	M	11	15.3442	2.00853	1	1226.03	218.545	22.1176	25.8453	9.83598	28.4508	17.4545	12.4425	13.4028	5.67002	4.16596	336.909	184.5	94.1364	256.818
4	M	13	-6.57832	-7.39748	1	1275.84	217.246	23.4028	24.9286	10.3976	29.3856	14.2917	12.3619	12.5667	6.21723	4.18042	333.458	179.917	94.5833	255.083
4	M	14	2.18517	-3.42112	1	1287.39	218.296	23.456	25.624	10.0419	27.6024	17.6667	12.4727	13.1513	5.91651	4.12537	338.083	182.375	90.25	258.875
4	M	15	3.86348	6.58748	1	1227.69	219.954	22.1122	26.4458	9.81503	28.6112	16.7727	12.7984	13.6474	5.78551	4.02953	340.909	182	90.8636	255.091
4	M	16	2.73938	12.5029	1	1215.07	216.432	22.192	26.4977	9.48886	29.7486	19.5	12.7557	13.742	5.69837	3.79049	342.136	185.045	95.8182	259.591
4	M	17	7.69366	16.1854	1	1209.89	218.316	21.838	26.6344	9.46535	30.6832	20.1667	12.9272	13.7072	5.66838	3.79697	343.25	185.958	101.833	261.458
5	F	5	-23.4	9.20024	1	662.104	151.907	17.4606	21.6874	8.6481	15.8813	7.22222	11.4608	10.2266	4.61584	4.03226	343.167	174.222	78.3333	269.722
5	F	6	-13.7993	11.5399	1	704.125	158.199	17.8599	21.6381	8.98673	15.0496	7.7	11.4855	10.1526	4.77395	4.21279	343.3	179.1	73.95	268.1
5	F	7	-14.7958	7.69678	1	706.383	156.537	18.1332	21.4274	9.17598	15.2114	7.38889	11.5084	9.91907	4.94676	4.22922	343.056	179	73.4444	273
5	F	8	-10.1974	9.5204	1	714.281	158.559	18.0972	21.3887	9.30547	13.4242	8.33333	11.3165	10.0722	4.97504	4.33043	342.944	182.833	68.1667	270.333
5	F	9	0.479057	3.72295	1	764.644	165.355	18.4864	21.1162	9.91212	15.1344	6.38889	11.1146	10.0017	5.36639	4.54573	338.833	179	70.3333	268.833
5	F	10	6.23436	-4.16836	1	803.986	171.276	18.7321	21.025	10.5561	18.4206	-0.8	11.324	9.70099	5.62318	4.93293	334.35	170.95	69.75	266.05
5	F	11	15.2931	-7.99821	1	789.311	173.357	18.0847	21.3446	11.0105	16.052	-6.94444	11.1822	10.1624	5.67267	5.33779	331.667	158.556	65.6667	254.667
5	F	13	-9.37547	-9.14746	1	749.333	162.866	18.3875	21.3549	9.95421	12.408	0.222222	11.3886	9.96633	5.241	4.71321	340.056	164.556	70.5556	262.889
5	F	14	-9.26176	-4.30762	1	783.338	168.275	18.6754	21.3858	10.3138	16.2281	2.7	11.4729	9.91291	5.5217	4.79208	338.65	170.55	74.55	265.25
5	F	15	-10.6556	1.93206	1	773.131	168.823	18.3229	21.6473	10.333	14.3963	5.22222	11.4803	10.1669	5.57745	4.75551	341.278	174.611	73.9444	266.944
5	F	16	-10.4055	7.72239	1	759.81	168.145	18.1197	21.7483	9.90624	13.2452	9	11.4499	10.2984	5.33977	4.56647	344.722	179	83.4444	269.778
5	F	17	-9.01157	13.8219	1	771.988	174.451	17.7107	22.2558	9.8149	13.6176	9.1	11.6287	10.6271	5.22528	4.58962	348.65	178.05	85.3	269.05
6	F	5	-21.9938	16.5562	1	683.609	147.967	19.1836	23.1681	8.21426	36.3011	18.25	11.211	11.957	4.16515	4.04911	353.65	178.4	96.35	270.25
6	F	6	-17.8098	15.6467	1	746.04	156.524	19.5883	22.8399	8.95472	28.6728	15.5	11.1052	11.7347	4.55725	4.39747	352.455	177.273	94.1364	265.591
6	F	7	-9.51731	15.0494	1	758.09	157.351	20.0536	22.9519	8.71226	30.64	18.3	11.0987	11.8532	4.58456	4.12771	350.15	182.3	94.4	269.85
6	F	8	-3.85328	15.9003	1	762.91	160.483	19.4937	23.4828	8.57042	31.2133	15.5	11.3113	12.1715	4.58203	3.9884	347.35	179.7	95.4	264.45
6	F	9	7.0338	9.16918	1	812.883	167.583	19.9077	23.4332	9.25379	26.7381	13.7727	11.3858	12.0474	4.93835	4.31544	345.045	179.273	94.1818	264.364
6	F	10	12.4221	10.2817	1	775.034	158.722	20.0946	23.1766	8.45253	33.1372	16.25	11.3572	11.8194	4.57535	3.87718	345.6	181.95	95.4	267.75
6	F	11	19.3054	12.949	1	894.214	187.954	21.2956	24.0228	10.1415	21.2661	5.45455	11.5242	12.4986	5.48992	4.65155	334.682	172.636	87.9545	255.227
6	F	12	-6.96342	2.63732	1	795.581	159.125	20.4807	22.6159	9.03906	27.1253	11.05	10.839	11.7769	4.55298	4.48607	349.55	173.1	91.65	260.6
6	F	14	3.35937	16.8434	1	870.267	172.068	20.8133	22.6722	9.37798	20.0398	14.8636	11.0786	11.5936	4.81005	4.56793	349.591	177.864	93.2727	267.455
6	F	15	7.99297	23.0065	1	791.42	160.468	20.2932	22.9668	8.637	31.9424	19.45	11.2097	11.7571	4.69741	3.93959	348.95	184.3	102.1	274.3
7	M	5	-26.3376	4.59533	1	1649.05	274.262	24.284	26.7798	12.2857	25.6702	16.7083	13.3302	13.4496	6.81187	5.47383	333.667	182.625	85.875	262
7	M	6	-18.272	5.36841	1	1674.84	275.521	24.484	26.6786	12.3506	26.9742	17.5	13.383	13.2956	6.92042	5.4302	335.5	185.042	86.6667	264.333
7	M	7	-12.7434	7.08045	1	1625.47	273.991	23.8994	26.54	12.4616	25.8364	18.2308	13.1251	13.4149	6.92975	5.53184	334.269	184.923	91.1154	264.346
7	M	8	-5.54528	8.86433	1	1633.09	278.234	23.5585	26.8338	12.5428	28.0988	19.3077	13.1005	13.7333	7.06399	5.47885	340.115	187.308	93.3846	264.577
7	M	9	0.75079	6.83946	1	1653.93	284.804	23.2162	26.9771	12.7265	30.8531	17.2917	13.1365	13.8406	7.26455	5.46199	340.833	184.208	85.7083	263.625
7	M	10	10.4238	6.35328	1	1643.67	288.391	22.7444	27.0901	12.4816	33.3055	17.2917	13.074	14.0161	7.16068	5.32093	345.667	184.792	84.8333	260.208
7	M	11	18.9368	2.948	1	1692.53	300.068	22.4916	27.2525	13.4282	35.691	15.9091	13.2586	13.9939	7.61591	5.81224	331.318	181.045	83.3182	259.273
7	M	13	-4.59251	-8.89698	1	1743.21	293.285	23.7866	26.7322	12.9244	31.1503	9.34615	13.7496	12.9826	7.24764	5.67679	326.038	171.885	77.8846	257.077
7	M	14	-0.560325	-3.00115	1	1765.81	293.612	24.0885	27.0728	12.4768	32.354	13.8333	13.4021	13.6706	6.93196	5.54489	336.75	178.833	82.625	255.875
7	M	15	0.380925	3.74841	1	1743.97	297.578	23.4889	27.7	12.8394	31.9985	13.7083	13.6238	14.0762	7.07916	5.7602	341.458	177.083	83.8333	257.792
7	M	16	3.89692	9.36105	1	1705.4	299.619	22.756	28.1832	12.5588	35.1348	15.6667	13.8942	14.2889	7.11253	5.44629	344.583	180.167	82.9583	258.542
8	F	5	-29.2736	12.3698	1	699.528	171.61	16.6937	21.9676	9.31351	17.8034	14.8889	11.096	10.8716	5.12319	4.19033	349.778	178.778	89.3333	263.889
8	F	6	-19.0521	13.6375	1	746.093	175.18	17.3351	21.6589	9.76712	16.6075	14.6667	11.0366	10.6224	5.42034	4.34678	349.611	180.611	88.2222	262.333
8	F	7	-14.9697	11.9714	1	739.539	176.593	17.0256	21.8713	9.64525	18.585	14.0556	11.1963	10.6749	5.42375	4.2215	347.111	182.556	91.6111	262.889
8	F	8	-11.8352	10.22	1	759.657	175.319	17.5562	21.6875	9.52877	18.8878	13.1	11.0491	10.6384	5.38745	4.14131	344.55	180.05	88.5	261.5
8	F	9	-7.78532	10.7154	1	765.914	179.263	17.3299	21.8166	9.62977	18.82	14.2778	11.0237	10.7929	5.3914	4.23837	348.5	181.389	93	264.278
8	F	10	0.965944	8.45874	1	786.924	181.684	17.5533	21.7776	9.9406	19.5222	13.95	11.0703	10.7072	5.63495	4.30565	345.3	183.1	94.1	262.55
8	F	11	18.4665	-0.198056	1	805.896	186.444	17.3181	21.861	10.3443	20.5503	10.8333	11.1484	10.7126	5.86584	4.47843	339.556	181.889	77	263.056
8	F	13	-20.5648	-0.164432	1	764.075	179.636	17.304	22.3612	9.39735	19.6346	15.1111	11.2615	11.0996	5.22654	4.1708	347.389	182.278	83.7778	266.611
8	F	14	-9.34712	6.15108	1	782.974	182.501	17.3813	22.1155	9.7478	19.3838	14.2778	11.1511	10.9644	5.4367	4.3111	347.111	177.944	81.8889	264.333
8	F	15	-7.41757	11.9597	1	761.158	183.208	16.8025	22.2207	9.74559	19.5166	14.3889	11.0458	11.1749	5.38686	4.35873	348.556	178.778	75.5556	265.667
8	F	16	-4.96491	18.3842	1	802.761	187.508	17.3707	21.9472	9.82058	20.6265	16.8333	10.8851	11.062	5.46273	4.35785	352.278	186.333	99.1667	266.111
9	F	5	-19.9501	13.7308	1	1166.14	244.115	19.258	24.31	12.5405	32.0341	8.8	11.8181	12.4919	7.23318	5.30729	337.7	176.05	74.1	256.95
9	F	6	-13.6044	16.3087	1	1123.54	248.206	18.2157	24.3565	12.8053	28.9048	8.16667	11.9967	12.3597	7.26835	5.53694	339.667	175.944	65	257.778
9	F	7	-4.9985	16.4624	1	1124.89	254.489	17.79	24.0562	13.3032	27.4409	8.4	12.0592	11.997	7.68894	5.61423	338.05	177.85	63.75	257.9
9	F	8	1.49822	8.25377	1	1166.42	260.289	18.0017	24.2054	13.4694	26.6649	5.11111	12.3774	11.828	7.60975	5.85962	330.556	179.111	53.4444	259.389
9	F	9	5.19436	5.51361	1	1161.07	260.223	17.9134	23.9647	13.5682	25.2924	3.45	12.2191	11.7456	7.65539	5.9128	329.75	177.5	57.5	255.15
9	F	10	8.53286	5.97512	1	1149.29	257.695	17.7934	23.7346	13.5099	25.7573	3.4	12.1596	11.575	7.7265	5.78338	331.9	179.4	46.2	257.45
9	F	11	14.7429	4.86791	1	1075.38	250.295	17.0431	23.3455	13.2066	26.2624	0.166667	12.0034	11.342	7.5227	5.68391	326.389	180.444	52	255.167
9	F	14	1.07602	1.77781	1	1254.82	268.046	18.7618	24.442	13.4435	26.4424	2.55	12.4743	11.9678	7.56867	5.87482	325.95	175.5	49.9	257.65
9	F	15	2.14514	7.44687	1	1194.28	266.009	17.9745	24.208	13.7925	25.1116	2.8	12.3309	11.8771	7.77729	6.01523	326.2	174.75	52.15	256.75
9	F	16	9.82072	17.9729	1	1148.73	269.255	16.8975	23.3969	14.9816	21.6192	6.61111	12.0645	11.3325	8.35028	6.63134	328.611	180.778	77.7222	264.778
10	M	5	-33.9082	9.18807	1	648.788	147.398	17.7083	22.3026	7.9739	17.1554	1.75	11.0953	11.2073	4.05581	3.91809	351.1	174.25	83.2	262.05
10	M	6	-23.2641	7.71294	1	602.326	133.628	18.1269	20.9991	7.67827	18.6091	3.61111	10.3489	10.6502	3.96096	3.7173	351.722	177.056	89.1111	263.111
10	M	7	-20.1152	5.47966	1	668.249	145.485	18.3931	21.6554	8.31218	14.5959	1.55556	10.7867	10.8687	4.40734	3.90484	347.611	175.444	84.5556	261.111
10	M	8	-11.5641	5.3205	1	695.469	147.179	19.0206	21.6034	8.31551	13.5761	0	10.7812	10.8222	4.36615	3.94935	346.7	173	88.1	258.75
10	M	9	-8.32261	3.65417	1	675.822	145.939	18.5607	21.4042	8.42758	13.8382	2.4	10.7206	10.6835	4.5532	3.87438	347.75	177.2	92.3	264
10	M	10	-2.84018	0.592307	1	714.7	149.767	19.1261	21.33	8.82182	10.6199	0.25	10.6542	10.6758	4.67912	4.14269	346.75	173.6	85.35	263.9
10	M	11	5.34278	0.598878	1	554.363	144.976	18.9966	21.249	8.42016	11.9132	-0.7	10.6686	10.5804	4.41246	4.0077	347.4	173.45	80.95	257.45
10	M	12	-13.4849	-3.30858	1	750.478	158.239	19.1299	22.4272	8.97404	13.2079	3	11.3424	11.0848	4.82605	4.14798	351.35	177.5	82.9	266.65
10	M	13	-7.01785	-0.0889915	1	722.095	149.362	19.3853	22.1659	8.23501	13.9669	-0.7	11.0737	11.0923	4.3139	3.92111	349.05	172.05	80	259.7
10	M	14	-9.61761	4.90524	1	694.679	146.526	19.0721	22.2072	8.18297	14.8058	-1.05	11.0962	11.111	4.23416	3.9488	349.1	172.3	79.55	260.95
10	M	15	-7.58529	9.55433	1	756.894	161.651	18.9199	22.7357	8.76141	14.4722	-0.2	11.5053	11.2304	4.49835	4.26305	349.05	172.6	81.25	264.25
1	F	5	-26.6198	8.93249	2	650.6	145.01	17.8769	20.0403	8.99953	9.785	7.75	10.0206	10.0197	4.59621	4.40332	349.688	170.312	90.5625	265.188
1	F	6	-18.7765	11.3187	2	588.418	131.944	17.7638	19.1584	8.44443	7.89625	5.625	9.57423	9.58417	4.32102	4.12341	347.812	170.312	86.5625	262.75
1	F	7	-9.35865	9.53127	2	605.617	136.036	17.6859	19.0138	9.17398	4.90812	2.22222	9.62293	9.39089	4.74392	4.43007	345.222	169.111	79.6667	258.778
1	F	8	-4.78999	6.47151	2	541.155	132.631	15.9257	18.6049	8.76905	8.05271	1	9.34718	9.25774	4.60586	4.1632	341.312	169.312	83.875	257.188
1	F	9	9.58355	2.46715	2	615.098	142.68	17.0229	18.8209	9.33517	7.15203	-7	9.43883	9.38205	4.75444	4.58073	339.875	160.438	68.25	251.562
1	F	10	-4.31142	-9.53955	2	557.257	123.547	17.7769	19.0376	8.26084	12.5131	-1.8125	9.7486	9.28895	4.33047	3.93037	342.688	166	68.375	259.375
1	F	11	4.63276	-10.793	2	633.877	140.087	17.7358	19.2993	9.26096	8.63863	-4.75	9.90143	9.39785	4.8347	4.42626	339.312	166.062	71.375	251.938
1	F	13	-17.1577	-6.01063	2	683.284	152.042	17.6817	20.412	9.93768	12.8808	1.1875	10.2682	10.1438	5.2118	4.72588	343.5	168.125	87.5625	262.125
1	F	14	-11.1884	-5.56009	2	696.51	153.204	17.9836	20.2592	10.097	14.267	-1.875	10.1819	10.0772	5.31013	4.78685	339.688	166.125	83.0625	262.562
1	F	15	8.69523	8.76608	2	707.734	161.877	17.1966	20.1771	9.88132	18.0888	-0.5625	10.1668	10.0103	5.15764	4.72367	343.062	164.625	81.3125	256
2	M	5	-23.6665	11.2828	2	892.131	177.987	20.0242	21.1052	9.73059	16.5461	14.35	10.9206	10.1846	5.13166	4.59893	347.55	165.55	77.45	257.95
2	M	6	-13.4587	10.7957	2	910.049	191.285	18.9876	21.0618	10.7883	10.0839	12	10.7925	10.2693	5.66894	5.11933	344.833	162.278	78.1667	254.056
2	M	7	-7.96679	10.6271	2	814.03	167.582	19.141	20.3626	9.54988	19.0263	5.44444	10.5901	9.7725	4.93724	4.61264	340.056	157.389	64.0556	249.889
2	M	8	-4.51533	8.7517	2	973.921	193.903	19.9423	20.7144	11.2656	10.1047	7.3	10.5268	10.1876	6.01484	5.25078	337.35	160.15	72.5	252.8
2	M	9	4.101	8.60658	2	925.361	192.735	19.1104	20.279	11.5182	7.53769	7	10.2335	10.0455	5.86658	5.65159	339.4	164.35	70.35	250.25
2	M	10	9.54244	8.25026	2	945.292	190.563	19.252	19.7992	11.5915	11.8651	7.77778	9.92394	9.87528	6.00874	5.58281	258.167	166.556	71.9444	251.889
2	M	11	14.3233	3.81971	2	1004.7	204.587	19.0773	21.0607	12.0382	15.1035	8.38889	10.846	10.2146	6.41705	5.62118	331.889	165.444	74.7222	255.333
2	M	13	-11.3057	-13.9899	2	867.826	163.811	20.9407	21.5851	9.42898	23.9827	6.65	11.0523	10.5327	4.6843	4.74468	342.95	157.2	66.75	260.9
2	M	14	2.80425	5.9456	2	903.867	183.874	19.1936	20.3519	11.1049	12.2132	2.11111	10.6218	9.73007	5.79158	5.31336	334.611	160.389	64.2778	251.167
2	M	15	8.12583	12.6057	2	945.914	193.889	18.8504	20.168	11.7506	10.8231	6.95	10.3444	9.82361	6.14432	5.60627	268	166	68.4	255.3
2	M	16	10.3256	14.4984	2	923.747	191.694	18.7644	20.1348	11.7154	9.05864	10.4444	10.2178	9.91694	5.99298	5.72245	341.278	173.556	73.8889	255.5
3	M	4	-25.4598	14.9211	2	944.79	188.283	19.8828	20.6907	11.3097	9.86151	9.27778	10.316	10.3747	5.79834	5.51134	344.111	158.833	78.3889	265.389
3	M	5	-15.1955	11.9219	2	958.267	195.149	19.4744	20.4464	11.7777	10.4854	6.4	10.3783	10.068	6.00284	5.77482	344.2	159.8	64.9	265.05
3	M	6	-11.01	11.6797	2	998.285	202.234	19.4447	20.7522	12.3687	10.9898	3.35	10.4913	10.2609	6.16219	6.20648	339.6	153.9	65.45	259.2
3	M	7	-4.95566	11.4987	2	915.611	194.073	18.3378	20.9246	12.1541	9.78823	8.5	10.4062	10.5185	6.34539	5.80867	339.556	164.389	77.6667	263.222
3	M	9	9.09329	10.8842	2	1031.43	200.997	19.9133	19.9182	12.8516	12.68	4.05	10.0471	9.87109	6.64543	6.2062	336.05	160.75	75	256.85
3	M	10	16.0716	11.2931	2	1026.03	198.837	19.9953	20.0311	12.8215	11.1401	3.95	10.0583	9.97277	6.63808	6.18338	335.55	166.8	75.2	258.25
3	M	12	-10.9285	-2.34947	2	1028.16	200.337	20.3159	21.3579	12.2394	9.94307	2.7	10.7642	10.5937	6.04436	6.19501	339.5	154.95	64.6	263.4
3	M	13	-9.00458	0.113663	2	1020.13	197.818	20.3747	20.9989	12.1453	9.50829	3.22727	10.5181	10.4809	6.2015	5.94377	337.909	155.545	60.4091	262.864
3	M	14	-5.34127	6.38446	2	1019.68	203.262	19.8238	20.4438	12.7079	11.4237	5.16667	10.5113	9.93253	6.6349	6.07298	336.833	162.056	72.4444	258.722
3	M	15	-2.5078	12.1391	2	988.347	198.756	19.5509	20.1776	12.389	12.268	7.05556	10.2721	9.90549	6.56297	5.826	338.833	156.278	80.2222	260.778
4	M	5	-23.7664	9.55653	2	1221.7	215.591	22.7374	25.883	10.1123	14.5158	7.90909	12.6876	13.1954	5.45221	4.66009	343.909	160.818	85.4091	252.818
4	M	6	-19.4781	10.4862	2	1264.45	219.534	23.0057	25.7782	10.2885	15.7342	6.33333	12.7103	13.0679	5.57604	4.71246	342.333	161.125	83.9583	255.208
4	M	7	-12.8425	6.13687	2	1225.69	213.086	22.7213	25.076	10.3699	14.4981	2.70833	12.3368	12.7392	5.72201	4.64786	337.125	158.25	76.7917	249.958
4	M	8	0.616089	7.08751	2	1265.12	224.923	21.9514	24.8134	10.7031	18.8686	-1.90909	12.3196	12.4938	5.90444	4.79866	334.818	155.045	72.9091	242.818
4	M	9	4.56389	4.90688	2	1277.91	222.079	22.2812	24.8755	10.7117	18.096	-2.36364	12.2475	12.628	5.92265	4.78902	334.773	152.955	72.6364	242
4	M	10	6.3175	3.02552	2	1278.89	223.558	22.1648	24.8067	10.6712	17.4168	-4.16667	12.2809	12.5259	5.80471	4.8665	332.333	150.792	70.4167	241.875
4	M	11	15.3442	2.00853	2	1296.82	224.632	22.1176	24.7293	10.5972	18.3751	-5.33333	12.361	12.3683	5.82833	4.76883	332.083	151.167	68.9583	240.25
4	M	13	-6.57832	-7.39748	2	1332.81	223.403	23.4028	25.6038	10.873	16.9606	-2.04167	12.4557	13.1482	5.85017	5.02282	331.125	158.042	67.1667	246.792
4	M	14	2.18517	-3.42112	2	1333.33	222.354	23.456	25.3456	10.6651	16.1746	-4.40909	12.3521	12.9934	5.73684	4.92826	333.273	153.364	65.9091	240.727
4	M	15	3.86348	6.58748	2	1308.2	230.674	22.1122	25.1011	10.7438	21.4932	-3.86364	12.3403	12.7608	5.94972	4.79409	334	153.409	68.8636	240.091
4	M	16	2.73938	12.5029	2	1297.23	227.233	22.192	24.9004	10.5938	20.7754	-2	12.273	12.6274	5.85742	4.73641	333.773	155.818	78.6364	242.955
4	M	17	7.69366	16.1854	2	1314.43	230.212	21.838	24.7	10.8074	22.4087	-0.5	12.3437	12.3563	5.96643	4.84099	334.5	157	73	241.9
5	F	5	-23.4	9.20024	2	667.522	153.378	17.4606	21.4677	8.85663	10.8395	3.61111	10.7431	10.7246	4.37374	4.48289	347.222	161.556	82	257.556
5	F	6	-13.7993	11.5399	2	712.883	160.053	17.8599	21.1614	9.41344	7.698	1.22222	10.629	10.5324	4.73509	4.67834	345.944	160.167	77.1667	252.889
5	F	7	-14.7958	7.69678	2	722.019	158.854	18.1332	21.4213	9.39372	7.65098	1.55556	10.8315	10.5898	4.70983	4.68389	344.722	161.611	76.6111	255
5	F	8	-10.1974	9.5204	2	731.545	160.909	18.0972	21.3272	9.36206	8.79238	0.25	10.6365	10.6907	4.67351	4.68855	343.7	158.3	78.85	255.7
5	F	9	0.479057	3.72295	2	766.039	164.833	18.4864	21.1638	9.66889	8.81793	-3.45	10.4573	10.7066	4.88072	4.78816	336.6	156.6	77.45	249.7
5	F	10	6.23436	-4.16836	2	784.245	166.636	18.7321	21.7263	10.1912	10.6158	-6.38889	10.7887	10.9376	5.1309	5.06033	334.056	158.167	76.2222	252.889
5	F	11	15.2931	-7.99821	2	798.09	174.77	18.0847	22.3217	10.417	12.3683	-14.8889	11.0058	11.316	5.18207	5.23493	329.889	153.333	67.9444	238.333
5	F	13	-9.37547	-9.14746	2	761.829	163.583	18.3875	22.0696	10.008	9.12768	-1.2	10.8352	11.2343	5.05528	4.95273	342.85	165.15	77.3	253.25
5	F	14	-9.26176	-4.30762	2	770.506	163.75	18.6754	21.9853	10.0096	6.82029	0.222222	11.0236	10.9617	5.09078	4.91885	343.389	164.444	75.3333	256.778
5	F	15	-10.6556	1.93206	2	779.933	169.126	18.3229	21.9822	9.94468	7.39446	0.444444	11.0288	10.9534	5.107	4.83768	343.611	162.5	79.5556	255.667
5	F	16	-10.4055	7.72239	2	773.68	170.644	18.1197	21.667	9.91754	7.89823	0.35	10.8566	10.8104	5.00621	4.91133	344.05	161.15	81.65	253
5	F	17	-9.01157	13.8219	2	806.397	181.91	17.7107	21.5277	10.1889	14.4479	0.388889	10.5917	10.936	5.09337	5.09554	344.111	160.667	80.9444	253.778
6	F	5	-21.9938	16.5562	2	757.792	155.963	19.1836	22.3632	9.46113	27.182	11.25	10.7575	11.6057	4.77682	4.6843	347.2	172.8	91.45	262.55
6	F	6	-17.8098	15.6467	2	836.691	170.002	19.5883	22.7627	10.2382	20.3699	10.8	10.9646	11.7981	5.24138	4.9968	348.9	173.5	91.4	261.9
6	F	7	-9.51731	15.0494	2	884.221	172.735	20.0536	22.5716	10.2344	18.7996	8.81818	10.8161	11.7555	5.17906	5.05536	343.864	171.364	88.1818	259.545
6	F	8	-3.85328	15.9003	2	878.578	179.889	19.4937	22.8405	10.5669	18.4647	6.38889	10.8891	11.9514	5.40086	5.16603	340.944	170.111	90	254.611
6	F	9	7.0338	9.16918	2	903.407	183.037	19.9077	22.7413	10.9401	16.7363	5.85	10.7723	11.969	5.59606	5.34408	340.75	168.4	89.5	256.4
6	F	10	12.4221	10.2817	2	944.57	187.083	20.0946	23.1854	10.8196	17.151	6.25	11.2202	11.9652	5.63733	5.18231	338.5	170.3	90.5	259
6	F	11	19.3054	12.949	2	921.344	192.793	21.2956	22.2093	11.6797	17.3906	-2.54545	10.7716	11.4376	6.16355	5.51616	327.727	164.045	84.2727	246.545
6	F	12	-6.96342	2.63732	2	883.787	168.501	20.4807	22.5947	9.76375	22.1091	9.15	10.8976	11.6971	5.10075	4.663	346.3	171.75	92.9	254.55
6	F	14	3.35937	16.8434	2	972.629	188.355	20.8133	22.1887	11.0278	13.9084	4.63636	10.7952	11.3935	5.63827	5.38955	339.5	168.591	86.0909	257.273
6	F	15	7.99297	23.0065	2	839.86	163.366	20.2932	20.9685	9.99395	21.781	11.8	10.3305	10.638	5.07894	4.91502	346.6	173.35	92	261.25
7	M	5	-26.3376	4.59533	2	1460.48	242.107	24.284	25.4028	11.2119	17.5503	10.5833	12.5154	12.8874	5.97063	5.24123	335.875	162.958	81.625	254.042
7	M	6	-18.272	5.36841	2	1573.43	257.195	24.484	25.157	12.3557	12.5854	7.08333	12.2736	12.8833	6.43853	5.91715	337.125	161.208	80.4583	249.792
7	M	7	-12.7434	7.08045	2	1521.97	253.187	23.8994	24.9602	12.1638	14.1082	5.875	12.0557	12.9045	6.36536	5.79848	337	159.292	80.375	249.125
7	M	8	-5.54528	8.86433	2	1522.34	257.318	23.5585	24.6825	12.4701	13.0895	5.09091	12.0172	12.6652	6.4989	5.97116	336.636	157.864	80.4545	246.636
7	M	9	0.75079	6.83946	2	1560.89	265.663	23.2162	24.7521	13.0224	15.7628	-0.25	12.0606	12.6915	6.68482	6.33758	332.25	153.333	74.4583	243.75
7	M	10	10.4238	6.35328	2	1475.57	254.92	22.7444	24.4942	12.4341	14.3585	-2.18182	11.9552	12.539	6.61489	5.81917	329.818	156.091	70.3182	240.091
7	M	11	18.9368	2.948	2	1561.38	272.027	22.4916	24.8427	13.3409	20.0291	-3.72727	12.0895	12.7532	7.12377	6.2171	324.545	156	71.2273	239.773
7	M	13	-4.59251	-8.89698	2	1594.21	264.38	23.7866	26.0699	12.6605	13.7073	2.90909	12.7946	13.2753	6.57351	6.08702	332.636	158.818	71.4091	249.136
7	M	14	-0.560325	-3.00115	2	1620.11	267.869	24.0885	25.6355	12.7912	15.6555	5.25	12.6189	13.0165	6.67439	6.11678	333.792	160.375	77.4583	247.25
7	M	15	0.380925	3.74841	2	1569.45	265.624	23.4889	25.4987	12.5666	14.8478	1.31818	12.4577	13.041	6.53928	6.02734	335.136	156.091	73.4091	241.636
7	M	16	3.89692	9.36105	2	1568.24	272.039	22.756	25.1814	12.7634	19.2205	-1.04167	12.4005	12.7809	6.85082	5.91263	332.625	156.083	72.6667	237.792
8	F	5	-29.2736	12.3698	2	689.657	163.676	16.6937	20.5924	9.50602	12.2082	7.61111	9.95253	10.6399	5.02197	4.48405	347.556	168.222	86.8333	262.5
8	F	6	-19.0521	13.6375	2	737.999	168.429	17.3351	20.739	9.66631	12.1272	6.44444	10.0115	10.7275	5.21754	4.44877	343.444	170.611	88.0556	257.611
8	F	7	-14.9697	11.9714	2	736.267	171.089	17.0256	20.7392	9.96571	10.8807	5.94444	10.0995	10.6397	5.37404	4.59166	343.778	171.167	86.7778	261.056
8	F	8	-11.8352	10.22	2	763.707	172.616	17.5562	21.0188	10.1212	9.626	5.75	10.2916	10.7272	5.36652	4.75466	343.875	168.812	83.6875	256.375
8	F	9	-7.78532	10.7154	2	745.93	171.517	17.3299	20.6885	9.92678	11.1607	4.22222	10.0179	10.6706	5.29693	4.62985	341	167.722	88	256
8	F	10	0.965944	8.45874	2	769.769	176.181	17.5533	20.5923	10.3526	11.3301	3.61111	9.96818	10.6241	5.53388	4.81869	339.167	169.167	86.6667	255.667
8	F	11	18.4665	-0.198056	2	767.4	177.091	17.3181	20.3508	10.7347	11.1747	0.222222	10.0296	10.3211	5.70969	5.02505	334.222	167.222	76.8889	255.278
8	F	13	-20.5648	-0.164432	2	767.763	175.047	17.304	21.2625	10.2064	11.4736	7.5	10.2028	11.0597	5.42488	4.78156	344.438	172.188	83.375	262.188
8	F	14	-9.34712	6.15108	2	776.929	178.157	17.3813	21.2474	10.1018	12.5704	5.6875	10.3282	10.9192	5.43911	4.66269	343.375	169	86.5	257.25
8	F	15	-7.41757	11.9597	2	757.803	179.818	16.8025	20.7092	10.2917	14.1241	4.61111	10.0342	10.675	5.60977	4.6819	340.667	168.278	84.2222	257.556
8	F	16	-4.96491	18.3842	2	790.849	183.862	17.3707	20.3507	10.5442	15.7007	5.5625	9.92969	10.421	5.71554	4.82864	341.5	167.938	90.3125	259.312
9	F	5	-19.9501	13.7308	2	1172.67	244.28	19.258	23.2379	12.7439	28.3502	5.1	10.969	12.2689	7.15212	5.59174	319	172.7	77.5	247.85
9	F	6	-13.6044	16.3087	2	1149.7	252.174	18.2157	23.0389	13.102	25.0601	3.55556	10.9116	12.1273	7.38593	5.71603	318.556	175.167	79	246.722
9	F	7	-4.9985	16.4624	2	1144.87	257.024	17.79	22.6072	13.9064	21.5793	2.27778	10.9104	11.6967	7.7796	6.12683	316.611	172.889	79.8889	245.889
9	F	8	1.49822	8.25377	2	1170.73	258.231	18.0017	22.9697	14.0484	21.1861	-1.33333	11.3418	11.6279	7.89484	6.15352	317.222	173.611	72.0556	246.722
9	F	9	5.19436	5.51361	2	1195.93	265.936	17.9134	22.9739	14.4641	20.1486	-2.75	11.3351	11.6388	8.12767	6.33644	313.625	171.562	70.5	248.875
9	F	10	8.53286	5.97512	2	1171.84	259.798	17.7934	22.586	14.1088	20.3788	-3.75	11.1684	11.4176	7.87875	6.23005	309.375	169.375	65.9375	246.125
9	F	11	14.7429	4.86791	2	1106.07	253.219	17.0431	22.3287	13.9476	21.168	-7.625	11.1523	11.1764	7.83495	6.11267	306.062	169.688	63.875	242.125
9	F	14	1.07602	1.77781	2	1250.64	265.084	18.7618	23.7231	13.8807	23.2711	-3.16667	11.8318	11.8912	7.79326	6.08741	316.667	172.389	61.1111	248.556
9	F	15	2.14514	7.44687	2	1230.21	271.462	17.9745	23.2506	14.434	21.2878	-2.875	11.5628	11.6878	8.06121	6.37279	315.812	172	74.3125	248.875
9	F	16	9.82072	17.9729	2	1183.73	274.108	16.8975	22.5205	15.8819	17.5277	-2.94444	11.1587	11.3618	8.36485	7.51702	308.278	168.611	90.8889	246.333
10	M	5	-33.9082	9.18807	2	649.346	146.065	17.7083	21.1559	8.36442	11.8643	2.5	10.2139	10.9421	4.30289	4.06152	354.111	172.444	91	257.889
10	M	6	-23.2641	7.71294	2	638.675	140.443	18.1269	20.9511	7.95371	15.097	5	9.99821	10.9529	4.0768	3.8769	354.65	175.4	93.7	260.3
10	M	7	-20.1152	5.47966	2	694.115	150.484	18.3931	21.5195	8.44223	11.3536	1.95	10.4328	11.0867	4.29536	4.14687	355.9	173.05	85.95	254.45
10	M	8	-11.5641	5.3205	2	684.13	144.406	19.0206	20.8122	8.17088	12.8908	0.05	9.93588	10.8763	4.25307	3.91781	348.7	170.8	91.6	252.95
10	M	9	-8.32261	3.65417	2	666.125	144.105	18.5607	20.9977	8.04361	12.8835	0.1	10.1545	10.8431	4.10024	3.94337	350.95	169.15	89.6	256.45
10	M	10	-2.84018	0.592307	2	701.675	147.252	19.1261	20.9146	8.44357	10.505	-3.55	10.1126	10.802	4.3809	4.06267	349.55	167.85	83.55	254.3
10	M	11	5.34278	0.598878	2	707.216	149.773	18.9966	20.7262	8.81814	8.21565	-3.05	10.0133	10.7129	4.55346	4.26467	349.7	168.75	84.85	254.6
10	M	12	-13.4849	-3.30858	2	714.97	149.531	19.1299	21.5962	8.5171	9.75434	1.75	10.4657	11.1305	4.37703	4.14007	353.85	173.25	87.7	261.85
10	M	13	-7.01785	-0.0889915	2	694.211	144.268	19.3853	21.0357	8.26842	10.9614	0.1	10.2749	10.7608	4.3913	3.87713	351.45	173.2	84.6	260.95
10	M	14	-9.61761	4.90524	2	694.408	146.327	19.0721	20.6332	8.38821	10.5371	-0.833333	10.0258	10.6073	4.3751	4.0131	351.389	171.111	87.6111	256.944
10	M	15	-7.58529	9.55433	2	713.548	152.35	18.9199	20.9022	8.72681	9.38726	-2.5	10.1405	10.7617	4.51241	4.2144	348.278	169.389	84.4444	253.389
1	F	5	-26.6198	8.93249	3	638.283	141.356	17.8769	20.2372	8.56561	9.46566	3.88889	9.96264	10.2745	4.26526	4.30035	349.278	166.889	84	258.167
1	F	6	-18.7765	11.3187	3	572.247	128.082	17.7638	19.4855	8.01686	11.3374	1.27778	9.58143	9.90405	4.00944	4.00742	344.333	164.333	82.0556	255.111
1	F	7	-9.35865	9.53127	3	629.882	141.482	17.6859	19.9497	8.81228	8.20955	-3.25	9.84459	10.1051	4.44786	4.36442	343.812	162.25	75.125	250.188
1	F	8	-4.78999	6.47151	3	569.741	139.822	15.9257	19.4752	8.71756	6.69473	-1.78571	9.60332	9.87183	4.36745	4.35012	342.714	163	75.4286	250.571
1	F	9	9.58355	2.46715	3	592.585	137.902	17.0229	19.9342	8.1612	11.6819	-10.5	9.99689	9.93726	3.97894	4.18226	341.5	155	64.0556	241.889
1	F	10	-4.31142	-9.53955	3	576.497	128.135	17.7769	19.9336	7.92936	13.2582	-0.0555556	9.72362	10.21	4.0168	3.91256	349.111	166	76.9444	256.056
1	F	11	4.63276	-10.793	3	644.487	142.729	17.7358	20.0629	8.58884	10.5392	-4.61111	9.85027	10.2127	4.38368	4.20516	345.167	163.778	63.9444	245.833
1	F	13	-17.1577	-6.01063	3	668.433	149.338	17.6817	21.0282	8.73529	13.5851	1.38889	10.2458	10.7824	4.34235	4.39295	350.444	168.611	75.9444	253.556
1	F	14	-11.1884	-5.56009	3	672.65	148.485	17.9836	21.1803	8.66258	14.2164	-2.27778	10.4214	10.7588	4.34079	4.32179	346.333	165.389	74.1111	252.111
1	F	15	8.69523	8.76608	3	673.45	153.748	17.1966	21.0048	9.07687	14.5369	-5.66667	10.4257	10.5791	4.66154	4.41532	345.667	159.056	75.7222	249
2	M	5	-23.6665	11.2828	3	842.178	168.705	20.0242	20.8127	10.0926	17.0048	3.40909	10.4082	10.4045	5.33745	4.7552	332.5	155.455	69.9091	258.409
2	M	6	-13.4587	10.7957	3	849.465	179.734	18.9876	20.8579	10.3847	12.9724	0.95	10.3233	10.5345	5.46507	4.91963	329.2	152.7	70.15	254.25
2	M	7	-7.96679	10.6271	3	794.836	164.824	19.141	20.4403	9.72357	19.5738	-3.5	10.3625	10.0778	5.13476	4.58881	326.35	149.05	58.6	251.2
2	M	8	-4.51533	8.7517	3	892.045	177.877	19.9423	20.8022	10.8134	13.1688	-6.33333	10.4134	10.3887	5.76128	5.05213	321.278	148.667	58.5556	250.556
2	M	9	4.101	8.60658	3	884.819	183.342	19.1104	20.5316	11.128	10.7874	-6.55556	10.4293	10.1023	5.91915	5.20888	319.667	148.278	58.1111	247.111
2	M	10	9.54244	8.25026	3	866.448	176.181	19.252	20.4194	10.7618	12.8926	-11.7	10.3656	10.0538	5.71833	5.0435	315.3	144.45	54.4	246.05
2	M	11	14.3233	3.81971	3	878.827	180.795	19.0773	20.3492	11.2611	12.8687	-12.75	10.3894	9.9598	6.05139	5.20967	313.75	143.95	50.4	244.9
2	M	13	-11.3057	-13.9899	3	925.151	175.239	20.9407	21.1452	9.91597	18.0928	4.86364	10.5397	10.6055	4.95967	4.9563	334.136	158.136	78.9091	252.091
2	M	14	2.80425	5.9456	3	835.724	170.818	19.1936	20.2862	10.5447	13.7413	-15.7	10.3299	9.95634	5.43907	5.1056	313.75	138.35	48.6	237.75
2	M	15	8.12583	12.6057	3	847.242	175.572	18.8504	20.2864	10.9127	12.454	-14.0556	10.2941	9.99234	5.75203	5.1607	312.389	143	51.7222	242.611
2	M	16	10.3256	14.4984	3	814.041	170.112	18.7644	20.1159	10.7469	15.1567	-17.65	10.2932	9.82263	5.69141	5.05553	309.65	138.6	48.85	236.7
3	M	4	-25.4598	14.9211	3	918.593	183.438	19.8828	21.5067	10.2901	17.2308	-1.75	10.2496	11.2571	5.36635	4.92371	330.15	154.6	66.65	253.5
3	M	5	-15.1955	11.9219	3	928.696	188.8	19.4744	21.3044	10.8322	11.9299	-2.27778	10.3444	10.96	5.53752	5.29469	329.778	156.111	65.5	254.944
3	M	6	-11.01	11.6797	3	936.315	189.916	19.4447	21.2749	11.0492	11.7261	-3.66667	10.3145	10.9605	5.6932	5.35601	326.5	154.167	63.7778	252.833
3	M	7	-4.95566	11.4987	3	869.141	184.068	18.3378	20.9062	11.0919	11.603	-3.65	10.1647	10.7415	5.8104	5.28153	327.55	154.4	62.8	256.4
3	M	9	9.09329	10.8842	3	967.881	189.317	19.9133	20.8845	11.258	10.9537	-5.33333	10.3163	10.5683	5.92634	5.33162	324.944	153.889	64.2778	254.056
3	M	10	16.0716	11.2931	3	959.017	186.591	19.9953	20.7339	11.3917	12.005	-7.44444	10.1826	10.5513	6.04861	5.34304	321.667	149.611	57.1111	249.833
3	M	12	-10.9285	-2.34947	3	988.468	193.035	20.3159	21.5789	11.1127	12.4426	2.81818	10.5301	11.0488	5.75446	5.35828	334.364	159.409	76.5	262.682
3	M	13	-9.00458	0.113663	3	1004.85	194.933	20.3747	21.5761	11.2816	12.1658	2	10.5583	11.0178	5.92593	5.35568	334.25	159.15	73.45	260.05
3	M	14	-5.34127	6.38446	3	995.108	199.478	19.8238	21.304	11.7428	10.2598	-2.6	10.576	10.728	6.09594	5.64688	329.8	155.3	66.15	256.9
3	M	15	-2.5078	12.1391	3	951.061	192.479	19.5509	21.0213	11.3399	10.6555	-5.85	10.3833	10.6379	6.03881	5.30111	324.8	152.35	63.35	255.4
4	M	5	-23.7664	9.55653	3	1140.87	201.464	22.7374	24.6019	8.99522	20.7838	1.79167	11.7971	12.8047	5.15849	3.83673	329.875	158.958	76.2083	249.708
4	M	6	-19.4781	10.4862	3	1172.94	204.288	23.0057	24.5734	9.00842	20.3084	0.0909091	11.8014	12.772	5.09593	3.91249	328.045	158.182	72.0909	249
4	M	7	-12.8425	6.13687	3	1142.74	199.786	22.7213	24.4334	9.06666	19.1114	-2.77273	11.7654	12.6681	5.12694	3.93972	323.818	155.727	71.7727	245.045
4	M	8	0.616089	7.08751	3	1159.6	207.962	21.9514	24.2956	9.58313	19.8538	-8.45	11.8524	12.4432	5.50728	4.07585	317.3	152.6	64.25	243.75
4	M	9	4.56389	4.90688	3	1178.8	207.512	22.2812	24.1502	9.58569	20.027	-9.5	11.8045	12.3458	5.5175	4.0682	319.125	151.833	60.5833	242
4	M	10	6.3175	3.02552	3	1176.51	207.841	22.1648	24.2279	9.56621	18.8387	-11	11.8813	12.3466	5.45762	4.10859	316.045	151.955	58.0455	239.864
4	M	11	15.3442	2.00853	3	1179.49	206.692	22.1176	23.8482	9.4656	19.3392	-11.9545	11.7421	12.1061	5.40377	4.06184	313.636	150.682	58.4091	238.909
4	M	13	-6.57832	-7.39748	3	1235.9	210.27	23.4028	24.857	9.62184	20.6091	-4	12.0251	12.8319	5.55293	4.06891	322.455	158.318	65.7727	247.909
4	M	14	2.18517	-3.42112	3	1215.18	204.96	23.456	24.4311	9.37508	19.8009	-10.7917	11.8765	12.5546	5.4347	3.94037	316.917	152.208	62.8333	238.667
4	M	15	3.86348	6.58748	3	1197.94	212.876	22.1122	24.5499	9.63795	21.8743	-10.875	11.9805	12.5694	5.60914	4.02881	316.5	151.458	59.4167	239.625
4	M	16	2.73938	12.5029	3	1194.99	211.574	22.192	24.3637	9.61966	22.055	-11	11.949	12.4147	5.62365	3.99601	314.75	151.75	61.75	239.958
4	M	17	7.69366	16.1854	3	1187.13	210.931	21.838	23.8942	9.50365	20.7592	-12.8636	11.7189	12.1753	5.48216	4.02149	313.682	149.591	60.3182	239.273
5	F	5	-23.4	9.20024	3	669.232	153.064	17.4606	20.9802	8.61448	11.8788	3.8125	9.92561	11.0546	4.40039	4.21409	349.062	165.812	86.75	255.188
5	F	6	-13.7993	11.5399	3	700.131	156.712	17.8599	21.0397	8.86789	11.5303	0.125	9.89101	11.1487	4.54558	4.32231	345.688	161.75	83.5	249.75
5	F	7	-14.7958	7.69678	3	722.571	159.224	18.1332	21.2412	8.91033	10.6528	1.2	10.0246	11.2166	4.58038	4.32994	348.05	164.2	82.05	252.4
5	F	8	-10.1974	9.5204	3	720.667	158.642	18.0972	21.2557	8.77588	11.9658	-0.944444	9.98346	11.2722	4.502	4.27387	340.556	161.444	81.8889	249.611
5	F	9	0.479057	3.72295	3	740.231	159.362	18.4864	21.2607	8.98261	12.0247	-4.44444	9.95368	11.307	4.64525	4.33736	335.889	159.333	81.4444	247.056
5	F	10	6.23436	-4.16836	3	760.737	162.181	18.7321	21.4044	9.47826	11.2627	-4.55	10.0774	11.3271	4.8691	4.60916	337.45	161.15	80.9	245.7
5	F	11	15.2931	-7.99821	3	745.201	163.849	18.0847	21.7453	9.29993	11.3461	-8.3	10.2829	11.4624	4.77207	4.52786	336.6	156.1	80.7	243.8
5	F	13	-9.37547	-9.14746	3	751.61	162.05	18.3875	22.0485	9.0709	12.0224	1.77778	10.4335	11.615	4.75312	4.31777	345.056	169.222	85.3333	255.278
5	F	14	-9.26176	-4.30762	3	771.608	164.565	18.6754	21.9535	9.36712	10.4135	2.5	10.324	11.6295	4.88481	4.48231	346.3	168.3	84.8	254.65
5	F	15	-10.6556	1.93206	3	771.47	167.832	18.3229	21.7659	9.29367	11.0907	2.75	10.2398	11.5261	4.82932	4.46435	348.25	168.8	86.9	255.05
5	F	16	-10.4055	7.72239	3	749.675	164.97	18.1197	21.5443	9.13097	10.8015	0.444444	10.183	11.3613	4.6831	4.44788	345.722	163.389	84.1667	252.778
5	F	17	-9.01157	13.8219	3	748.829	168.592	17.7107	21.3617	9.27503	12.8715	-0.875	10.0197	11.342	4.79836	4.47666	342.875	160.562	85.4375	250
6	F	5	-21.9938	16.5562	3	837.572	170.181	19.1836	22.4621	10.2912	21.0046	-2.05556	10.7065	11.7556	5.38788	4.90332	329.5	163.667	85.8889	246.222
6	F	6	-17.8098	15.6467	3	932.666	186.666	19.5883	23.451	10.9771	22.5482	-8.05556	10.9499	12.5012	6.06698	4.91014	316.889	160.667	84.1667	237.611
6	F	7	-9.51731	15.0494	3	955.384	184.466	20.0536	22.9599	10.9397	24.421	-11.35	10.9726	11.9873	6.15818	4.78148	312.65	160.7	82.3	238.75
6	F	8	-3.85328	15.9003	3	952.989	194.628	19.4937	23.2403	11.4314	23.6882	-10.6	11.1447	12.0956	6.34539	5.08598	314.2	160.95	85.4	237.15
6	F	9	7.0338	9.16918	3	991.198	196.63	19.9077	22.9259	11.7372	24.9372	-11.7778	11.1479	11.778	6.64442	5.09273	311.833	161.611	78.8889	239.111
6	F	10	12.4221	10.2817	3	1025.49	203.569	20.0946	23.2107	11.9625	25.4962	-14.1818	11.385	11.8257	6.8491	5.11337	309.773	160.455	69.8182	236.955
6	F	11	19.3054	12.949	3	935.652	194.572	21.2956	22.6874	11.6056	25.1792	-15.7	11.1036	11.5838	6.59418	5.01145	308.85	158.35	75.45	233.8
6	F	12	-6.96342	2.63732	3	915.327	174.833	20.4807	22.3729	10.5971	23.3798	-4.63636	10.766	11.6069	5.91989	4.67722	324.091	165.227	85.0455	244.773
6	F	14	3.35937	16.8434	3	1107.82	213.006	20.8133	22.9531	12.5748	24.992	-18.05	11.2193	11.7338	6.91216	5.66265	307	155.05	72.2	232.8
6	F	15	7.99297	23.0065	3	1014	197.997	20.2932	22.5375	11.7827	24.4516	-18.4545	11.1532	11.3844	6.67011	5.11263	306.409	157.591	70.5909	233.182
7	M	5	-26.3376	4.59533	3	1393.25	229.665	24.284	25.0439	10.6741	20.9902	6.03846	11.7971	13.2468	5.76495	4.90911	334.923	161.385	80.7308	251.885
7	M	6	-18.272	5.36841	3	1414.22	230.782	24.484	24.956	10.454	22.9319	4.15385	11.6633	13.2928	5.75348	4.70047	335.077	159.654	79.9231	248.769
7	M	7	-12.7434	7.08045	3	1403.36	234.458	23.8994	24.8694	10.7321	23.0599	1.18182	11.5423	13.327	5.92205	4.81005	327.591	157.318	81.7727	247.591
7	M	8	-5.54528	8.86433	3	1395.66	236.59	23.5585	24.7847	11.0958	19.9818	-1.58333	11.6322	13.1526	6.03799	5.05784	326.708	156.167	76.75	241.167
7	M	9	0.75079	6.83946	3	1434.82	245.346	23.2162	24.8452	11.669	17.9422	-4.59091	11.6021	13.243	6.32482	5.34422	322.5	153.727	67.6818	239.955
7	M	10	10.4238	6.35328	3	1401.26	243.489	22.7444	24.8225	11.2846	19.6208	-6.66667	11.6421	13.1804	6.21538	5.06925	320.042	152.708	70.0417	241.25
7	M	11	18.9368	2.948	3	1410.37	246.71	22.4916	24.9332	11.3708	20.0079	-7.375	11.7033	13.2299	6.33325	5.03757	322.5	151.333	69.625	241.375
7	M	13	-4.59251	-8.89698	3	1405.82	233.993	23.7866	25.3281	10.7396	20.6985	3.75	11.9371	13.391	5.77526	4.96437	336.375	160.458	78.1667	250.5
7	M	14	-0.560325	-3.00115	3	1482.6	244.06	24.0885	25.4279	11.149	19.8467	2.19231	11.9004	13.5276	6.14237	5.00662	331.154	159.308	78.6538	247.308
7	M	15	0.380925	3.74841	3	1445.91	245.138	23.4889	25.3076	10.9235	22.1594	-2.875	11.8525	13.4551	6.14624	4.77729	326.833	154.542	76.25	241.875
7	M	16	3.89692	9.36105	3	1443.32	250.871	22.756	25.2646	11.206	22.2698	-7.04545	11.8928	13.3718	6.38639	4.81956	321.818	152.5	66.5455	239
8	F	5	-29.2736	12.3698	3	656.414	154.993	16.6937	19.9186	9.36907	17.6204	-2.5	9.24369	10.6749	5.09842	4.27065	327.75	162.812	85.5	256.375
8	F	6	-19.0521	13.6375	3	686.795	156.364	17.3351	19.8991	9.35142	17.4767	-4	9.28147	10.6176	5.1942	4.15721	325.562	161.312	80.125	254.25
8	F	7	-14.9697	11.9714	3	693.003	159.865	17.0256	19.9579	9.44927	15.9451	-3.4375	9.32561	10.6323	5.17021	4.27907	322.188	160.625	75.375	255.688
8	F	8	-11.8352	10.22	3	713.832	161.388	17.5562	20.0749	9.39484	15.2362	-3.72222	9.5306	10.5443	5.20607	4.18876	329.833	163.5	81.5	254.222
8	F	9	-7.78532	10.7154	3	701.875	161.223	17.3299	19.854	9.69196	16.771	-5.0625	9.39002	10.464	5.44022	4.25174	319.188	162.875	81.9375	253.625
8	F	10	0.965944	8.45874	3	699.49	160.285	17.5533	19.6427	9.63962	16.5634	-7.1875	9.33553	10.3072	5.33656	4.30306	318.5	160	78.875	253.125
8	F	11	18.4665	-0.198056	3	689.196	160.33	17.3181	19.7084	9.69339	16.0395	-9.375	9.41889	10.2896	5.32956	4.36383	320.562	159	76.875	249.5
8	F	13	-20.5648	-0.164432	3	721.609	164.148	17.304	20.4212	9.67293	14.9347	0.444444	9.54745	10.8738	5.19338	4.47956	333.389	168.111	82.5	261.333
8	F	14	-9.34712	6.15108	3	725.464	166.083	17.3813	19.934	9.73674	14.6374	-2.72222	9.46969	10.4643	5.34075	4.39599	328.944	163.667	81.0556	258.889
8	F	15	-7.41757	11.9597	3	687.192	162.687	16.8025	19.8073	9.68741	16.4412	-3.9375	9.40015	10.4072	5.39886	4.28855	320.5	162.688	85.25	253.938
8	F	16	-4.96491	18.3842	3	716.608	167.053	17.3707	19.5514	10.1246	17.1733	-8.83333	9.41229	10.1391	5.6722	4.45241	316.833	160.722	81.1111	251.5
9	F	5	-19.9501	13.7308	3	1211.53	251.744	19.258	24.138	12.6545	27.4805	0.833333	11.7365	12.4015	6.80435	5.85018	308.778	163.778	81.3333	249.889
9	F	6	-13.6044	16.3087	3	1159.26	254.123	18.2157	23.9441	12.7862	25.5157	-1.2	11.7611	12.183	6.81929	5.9669	308.2	162.95	70.3	249.8
9	F	7	-4.9985	16.4624	3	1142.86	256.301	17.79	23.737	13.4624	22.1525	-3.6875	11.7982	11.9388	7.08778	6.37461	304.562	160.5	72	250.75
9	F	8	1.49822	8.25377	3	1206.79	265.862	18.0017	23.9203	13.8792	21.6579	-5.4	11.9277	11.9926	7.55495	6.32423	305.6	162.65	73.45	247.6
9	F	9	5.19436	5.51361	3	1189.09	265.37	17.9134	23.9672	13.8359	21.3641	-4.55556	12.0263	11.9409	7.54074	6.2952	306.833	162.111	80.2778	247.778
9	F	10	8.53286	5.97512	3	1161.65	259.079	17.7934	23.935	13.4585	22.1232	-8.05556	12.0756	11.8594	7.24526	6.21321	303.111	160	69.7222	246.056
9	F	11	14.7429	4.86791	3	1112.57	255.299	17.0431	23.8221	13.4564	22.2654	-8.94444	11.8817	11.9404	7.17341	6.28296	302.611	157.556	69.2778	248.056
9	F	14	1.07602	1.77781	3	1283.43	272.034	18.7618	24.6063	13.9174	22.9695	-2.65	12.2832	12.323	7.53997	6.37741	306.85	164.35	72.85	248.35
9	F	15	2.14514	7.44687	3	1249.98	277.115	17.9745	24.3839	14.2195	23.1779	-6.72222	12.2095	12.1744	7.64385	6.57563	303.333	159.611	78.9444	249.278
9	F	16	9.82072	17.9729	3	1168.87	270.901	16.8975	23.6982	14.87	19.4309	-12.875	11.9197	11.7786	7.77644	7.09352	297.875	155.5	71.4375	244.812
10	M	5	-33.9082	9.18807	3	655.57	147.917	17.7083	20.181	8.7049	14.4619	0.1875	9.25151	10.9295	4.47973	4.22517	349.25	171.188	91.3125	252.312
10	M	6	-23.2641	7.71294	3	675.437	149.01	18.1269	20.1652	8.62648	14.1806	-0.722222	9.3578	10.8074	4.50039	4.12609	347.556	169.833	90.6667	251.222
10	M	7	-20.1152	5.47966	3	702.189	153.795	18.3931	19.9759	9.11049	13.7075	-0.333333	9.35354	10.6224	4.81358	4.2969	348	171.611	89.1667	254.222
10	M	8	-11.5641	5.3205	3	712.847	151.217	19.0206	20.0045	8.92026	14.7357	-2.33333	9.30554	10.699	4.69379	4.22646	347	170.444	92.7778	250.167
10	M	9	-8.32261	3.65417	3	707.728	154.188	18.5607	20.224	8.92084	14.3849	-2.66667	9.41588	10.8081	4.60517	4.31568	345.611	167	89.7778	252.889
10	M	10	-2.84018	0.592307	3	744.108	157.915	19.1261	20.5332	9.16217	14.1695	-4.77778	9.68617	10.847	4.81723	4.34495	344.722	166.556	87.2778	252.333
10	M	11	5.34278	0.598878	3	727.661	155.714	18.9966	20.0354	9.17596	14.9179	-4.5	9.42234	10.6131	4.89896	4.277	344.167	168	88.6667	252.111
10	M	12	-13.4849	-3.30858	3	734.287	154.531	19.1299	20.5143	8.84525	14.1693	-0.166667	9.62162	10.8927	4.72897	4.11627	348.556	171.167	87.5556	257.056
10	M	13	-7.01785	-0.0889915	3	730.284	152.944	19.3853	20.2142	9.04703	15.9567	-0.222222	9.33944	10.8747	4.98961	4.05742	346	173.389	92.8889	253.444
10	M	14	-9.61761	4.90524	3	707.219	149.647	19.0721	19.929	8.63965	13.7877	-2.9	9.34871	10.5803	4.54161	4.09803	344.6	169.25	88.35	252.45
10	M	15	-7.58529	9.55433	3	726.696	155.768	18.9199	19.8798	9.22707	15.2841	-5.8	9.3642	10.5156	4.9824	4.24467	339.4	167.15	86	247.9
1	F	5	-26.6198	8.93249	4	650.167	145.515	17.8769	20.8272	8.45247	14.8543	1.15	9.99989	10.8273	4.11469	4.33778	345.7	164.6	82.5	253.05
1	F	6	-18.7765	11.3187	4	601.151	136.086	17.7638	20.2813	8.07847	14.9314	-0.5	9.60913	10.6721	4.03578	4.0427	343.9	164.2	81.4	249.05
1	F	7	-9.35865	9.53127	4	606.487	137.825	17.6859	20.3687	7.99705	15.2721	-9	9.86213	10.5065	4.02189	3.97516	341.8	158.25	68.45	244.95
1	F	8	-4.78999	6.47151	4	528.117	137.096	15.9257	20.2745	7.69455	16.3373	-4.38889	9.72867	10.5458	3.85274	3.84181	342.167	159.722	76.3889	250.111
1	F	9	9.58355	2.46715	4	582.205	137.856	17.0229	20.8137	7.70865	19.0214	-11	10.0738	10.7399	3.61737	4.09128	346.111	151.889	69.0556	238.778
1	F	10	-4.31142	-9.53955	4	604.814	136.924	17.7769	20.4714	7.64854	18.4626	0.85	9.53899	10.9325	3.80529	3.84325	345.65	166	84.9	249.95
1	F	11	4.63276	-10.793	4	624.242	142.182	17.7358	20.5394	8.07828	15.5221	-4.05	9.74228	10.7972	4.00391	4.07437	350.5	161.85	78.25	243.65
1	F	13	-17.1577	-6.01063	4	640.369	145.521	17.6817	21.1126	8.14255	19.126	2.3	9.87057	11.242	3.97111	4.17144	317.95	166.4	87.6	252.15
1	F	14	-11.1884	-5.56009	4	655.026	147.769	17.9836	21.1482	8.15975	18.7187	-2.45	10.0549	11.0933	3.92955	4.23021	354.05	161.85	76.9	248.2
1	F	15	8.69523	8.76608	4	628.493	147.316	17.1966	21.207	8.27347	16.7877	-8.16667	10.1251	11.0819	4.18968	4.08379	346.278	158.278	75.9444	243.611
2	M	5	-23.6665	11.2828	4	878.415	176.452	20.0242	20.7593	10.5809	12.4578	2.45	10.1659	10.5934	5.55385	5.02704	330.45	160.05	71.7	254.65
2	M	6	-13.4587	10.7957	4	817.642	173.858	18.9876	20.7125	10.2592	14.7369	-3.05	10.1835	10.5289	5.36929	4.88992	323.65	154.4	65.05	250.75
2	M	7	-7.96679	10.6271	4	813.584	169.551	19.141	20.3867	10.1491	16.24	-3.4	10.0316	10.3551	5.30313	4.84595	324.1	153	62.2	251.15
2	M	8	-4.51533	8.7517	4	877.624	177.058	19.9423	20.7782	10.4599	12.432	-5.72727	10.323	10.4552	5.45974	5.00013	323.864	152	61.7273	249.273
2	M	9	4.101	8.60658	4	857.004	180.344	19.1104	20.8775	10.6229	11.9086	-7.85	10.3935	10.4839	5.61973	5.00316	322.45	148.2	57.65	246.45
2	M	10	9.54244	8.25026	4	824.792	171.199	19.252	20.6703	10.3473	14.9134	-15.15	10.445	10.2253	5.3714	4.97593	315.2	141.45	47.3	240.05
2	M	11	14.3233	3.81971	4	825.734	175.167	19.0773	20.8574	10.6517	12.7217	-15.25	10.5863	10.2711	5.53373	5.118	316.35	141.8	45.35	238.4
2	M	13	-11.3057	-13.9899	4	923.044	176.582	20.9407	20.401	11.1128	11.6865	3.72727	10.2231	10.1779	5.87045	5.24237	334.136	163.409	66.1364	255.682
2	M	14	2.80425	5.9456	4	807.661	166.715	19.1936	20.5941	10.0957	17.0725	-13.75	10.3976	10.1965	5.15295	4.94271	318.3	142.1	50	236.8
2	M	15	8.12583	12.6057	4	800.263	171.197	18.8504	20.8123	10.5039	14.974	-13.2	10.5911	10.2212	5.50604	4.99785	315	145	49.65	240.9
2	M	16	10.3256	14.4984	4	756.115	163.08	18.7644	20.9016	9.87754	20.7748	-20.05	10.6551	10.2465	5.14118	4.73636	311.05	136.95	44.65	232.75
3	M	4	-25.4598	14.9211	4	902.399	181.907	19.8828	22.3906	9.84237	24.2202	-5.90909	10.7288	11.6617	5.31729	4.52508	320.182	151.591	62.9091	244.773
3	M	5	-15.1955	11.9219	4	877.622	180.914	19.4744	22.0562	9.95513	22.8996	-3.6	10.6756	11.3806	5.42349	4.53164	321.05	154.3	74.05	252.2
3	M	6	-11.01	11.6797	4	900.428	185.3	19.4447	22.0861	10.3757	19.538	-4.8	10.8567	11.2293	5.5445	4.83125	321.95	155.3	66.2	253.35
3	M	7	-4.95566	11.4987	4	833.035	182.341	18.3378	22.1297	10.1591	21.2342	-4	11.0145	11.1153	5.47412	4.685	323.444	154.778	60.7778	256.833
3	M	9	9.09329	10.8842	4	927.44	188.104	19.9133	22.2578	10.3824	21.2361	-5.72727	11.091	11.1668	5.68356	4.69885	319.682	152.727	69.9545	252.545
3	M	10	16.0716	11.2931	4	918.772	185.527	19.9953	22.3132	10.4599	21.9132	-7.95455	11.0263	11.287	5.73443	4.72548	316.682	149	65	248.5
3	M	12	-10.9285	-2.34947	4	959.309	190.115	20.3159	22.0024	10.1734	20.8275	5.9	10.7615	11.2408	5.6168	4.55658	331	163.75	78.75	263.85
3	M	13	-9.00458	0.113663	4	968.893	191.452	20.3747	22.0476	10.3808	20.4678	5.1	10.7228	11.3248	5.77043	4.61032	331.7	163.15	82.05	261.8
3	M	14	-5.34127	6.38446	4	960.091	195.314	19.8238	22.1596	10.66	19.2341	-1.90909	10.9278	11.2317	5.90451	4.75549	324.682	158.136	70.6818	257
3	M	15	-2.5078	12.1391	4	906.206	186.905	19.5509	22.0862	10.4383	20.7284	-6.09091	10.9521	11.1341	5.75784	4.68042	318.955	152.409	66.5455	252.773
4	M	5	-23.7664	9.55653	4	1159.3	205.674	22.7374	24.2393	9.32721	20.8165	-1.91667	11.6635	12.5759	5.29188	4.03533	324.667	158.833	69.2917	244.292
4	M	6	-19.4781	10.4862	4	1162.58	203.963	23.0057	24.1161	9.16727	20.9348	-2.375	11.6093	12.5068	5.21221	3.95505	322.292	158.208	70.625	243.875
4	M	7	-12.8425	6.13687	4	1139.56	202.778	22.7213	24.1962	9.41286	19.8563	-3.54167	11.6383	12.5579	5.40745	4.00541	322.458	157.375	68.7917	241.292
4	M	8	0.616089	7.08751	4	1138.37	208.913	21.9514	24.0798	9.65683	20.5699	-8.83333	11.6855	12.3943	5.5549	4.10193	315.333	153.583	61.7083	239.25
4	M	9	4.56389	4.90688	4	1134.58	206.309	22.2812	24.1235	9.52268	18.7669	-9.90909	11.713	12.4105	5.37743	4.14525	314.636	151.909	64.7273	237.045
4	M	10	6.3175	3.02552	4	1155.66	211.048	22.1648	24.1016	9.82848	19.4771	-9.13636	11.733	12.3686	5.57215	4.25633	319.455	152.545	63.2727	236.864
4	M	11	15.3442	2.00853	4	1132.72	206.955	22.1176	24.1219	9.48965	18.7312	-8.95455	11.8064	12.3155	5.37347	4.11618	319.636	152.273	61.0455	237.682
4	M	13	-6.57832	-7.39748	4	1233.14	213.263	23.4028	24.2489	9.92277	23.5041	-4.75	11.6549	12.594	5.75614	4.16663	320.542	157.833	72.875	238.5
4	M	14	2.18517	-3.42112	4	1209.03	209.288	23.456	24.0303	9.74385	21.9271	-12.5	11.5699	12.4604	5.64575	4.0981	312.083	150.542	60.8333	233.25
4	M	15	3.86348	6.58748	4	1165	212.95	22.1122	24.3262	9.72037	23.4387	-9.90909	11.8638	12.4624	5.69885	4.02152	317.409	152.318	59.0455	236.864
4	M	16	2.73938	12.5029	4	1174.57	214.376	22.192	24.4623	9.71037	21.5305	-13.0455	11.9907	12.4716	5.58631	4.12405	313.364	149.273	56.4091	233.045
4	M	17	7.69366	16.1854	4	1135.54	211.273	21.838	24.4697	9.8802	20.2879	-13.8333	12.1989	12.2707	5.65838	4.22182	310.75	149.833	56.2083	233.875
5	F	5	-23.4	9.20024	4	673.489	155.095	17.4606	21.3163	8.48439	15.3052	4.72222	9.87106	11.4452	4.34552	4.13887	347.278	169.889	85.7222	255.222
5	F	6	-13.7993	11.5399	4	695.592	156.888	17.8599	21.3752	8.48501	16.1958	2.75	9.77609	11.5991	4.38771	4.0973	345.25	167.8	85.35	249.85
5	F	7	-14.7958	7.69678	4	722.756	160.81	18.1332	21.4541	8.79127	15.0637	3.44444	9.8438	11.6103	4.5739	4.21737	345.889	168.389	85.1667	249.889
5	F	8	-10.1974	9.5204	4	708.562	158.109	18.0972	21.4453	8.59961	16.8852	2.16667	9.77805	11.6672	4.4463	4.15331	343.778	166.111	86.9444	250.056
5	F	9	0.479057	3.72295	4	729.317	159.261	18.4864	21.3899	8.67569	14.7498	-2.27778	9.89874	11.4912	4.51653	4.15916	338.611	162.5	76.7778	244.444
5	F	10	6.23436	-4.16836	4	740.051	160.353	18.7321	21.3912	8.77253	14.558	-0.9	9.88399	11.5072	4.53281	4.23972	340.7	163.2	85.45	244.75
5	F	11	15.2931	-7.99821	4	726.417	163.583	18.0847	21.4165	8.64477	14.7771	-4.44444	9.96453	11.452	4.54171	4.10306	337.889	160.833	79.1667	243.5
5	F	13	-9.37547	-9.14746	4	739.086	163.195	18.3875	21.6067	8.7696	14.2388	3.11111	10.0426	11.5641	4.60452	4.16508	343.944	168.556	83	252.722
5	F	14	-9.26176	-4.30762	4	767.461	165.87	18.6754	21.5589	8.96388	14.6517	4.7	9.94725	11.6116	4.74505	4.21883	313.25	169.95	86.35	251.7
5	F	15	-10.6556	1.93206	4	742.831	163.86	18.3229	21.5929	8.81376	16.0912	5.16667	9.91144	11.6814	4.59759	4.21617	347.444	170.167	90.6111	253.056
5	F	16	-10.4055	7.72239	4	755.93	168.061	18.1197	21.7674	9.00482	15.0333	0.888889	10.0147	11.7527	4.69555	4.30928	343.889	166.222	83.7222	247.111
5	F	17	-9.01157	13.8219	4	714.812	162.784	17.7107	21.4248	8.85176	15.6182	0.9	9.79277	11.632	4.63041	4.22135	339.45	166.05	85.25	249.65
6	F	5	-21.9938	16.5562	4	860.704	180.05	19.1836	23.2826	10.3764	23.7716	-18.75	11.1229	12.1597	5.74945	4.62693	305.2	149.85	74.3	231.4
6	F	6	-17.8098	15.6467	4	901.389	184.422	19.5883	23.4413	10.56	25.0052	-17.2727	11.2032	12.2381	6.00766	4.55239	305.273	153.773	69.8182	231.455
6	F	7	-9.51731	15.0494	4	941.775	187.197	20.0536	23.353	10.6746	23.5823	-21.55	11.3587	11.9942	6.04568	4.62888	303.25	152.7	68.35	228.85
6	F	8	-3.85328	15.9003	4	953.486	197.328	19.4937	23.7716	11.4334	24.0736	-20.4	11.5695	12.2021	6.48479	4.94859	303.7	153.05	68.8	233
6	F	9	7.0338	9.16918	4	962.993	194.051	19.9077	22.96	11.5761	23.5053	-18.7273	11.2382	11.7218	6.51835	5.05779	305.227	154.273	70.3182	233.045
6	F	10	12.4221	10.2817	4	1013.28	201.963	20.0946	23.5424	11.637	22.6187	-22.95	11.7032	11.8392	6.57824	5.0588	304.3	149.5	61.85	227.1
6	F	11	19.3054	12.949	4	911.281	193.39	21.2956	23.2849	11.3223	41.2812	-8	12.2472	11.0377	5.07651	6.24576	314.071	172.357	84.2143	238.5
6	F	12	-6.96342	2.63732	4	1006.49	197.031	20.4807	23.0814	11.3601	22.8232	-17	11.2513	11.8301	6.43615	4.92393	307.25	157.9	56.3	233.45
6	F	14	3.35937	16.8434	4	1066.25	206.345	20.8133	23.5231	11.8412	23.6828	-30.3182	11.5911	11.932	6.76417	5.07702	295.409	143.682	45.1364	221.773
6	F	15	7.99297	23.0065	4	989.009	195.341	20.2932	23.2364	11.4338	22.963	-25.95	11.4827	11.7537	6.4884	4.94542	299.45	149	54.55	226.9
7	M	5	-26.3376	4.59533	4	1460.86	242.305	24.284	26.6286	10.2962	26.6191	6.41667	12.5974	14.0313	5.48689	4.80933	340.875	163.417	77.5417	252.417
7	M	6	-18.272	5.36841	4	1469.76	241.43	24.484	26.5699	10.1788	26.5736	6.25	12.6087	13.9612	5.48033	4.69847	341.042	162.542	77.4167	252.708
7	M	7	-12.7434	7.08045	4	1431.64	241.113	23.8994	26.5296	10.1646	26.7251	2.11538	12.5992	13.9304	5.47946	4.68516	335.269	159.115	75.5	248.846
7	M	8	-5.54528	8.86433	4	1441.32	246.514	23.5585	26.4573	10.6024	24.1821	0.5	12.581	13.8763	5.64935	4.95305	333.346	157.346	73.1923	246.577
7	M	9	0.75079	6.83946	4	1432.53	247.798	23.2162	26.4574	10.8031	23.1766	-0.791667	12.5494	13.9081	5.74183	5.06123	334.75	157.5	70.9167	247.042
7	M	10	10.4238	6.35328	4	1402.6	248.433	22.7444	26.6215	10.6975	24.1737	-2.33333	12.6646	13.9569	5.72774	4.96974	331.542	154.667	70.9167	244.583
7	M	11	18.9368	2.948	4	1387	247.21	22.4916	26.5341	10.5619	24.4711	-1.22727	12.5995	13.9346	5.81352	4.74841	331	156.364	70.5455	247.727
7	M	13	-4.59251	-8.89698	4	1387.7	233.942	23.7866	25.9143	10.0319	25.5246	8.96154	12.3495	13.5648	5.38166	4.65021	350.231	164.692	81	258.692
7	M	14	-0.560325	-3.00115	4	1475.53	246.608	24.0885	26.819	9.96886	29.6861	5.625	12.6026	14.2163	5.60198	4.36688	337.75	161.208	77.0833	253.25
7	M	15	0.380925	3.74841	4	1444.74	246.283	23.4889	26.6992	10.1828	27.6311	0.291667	12.5786	14.1207	5.62549	4.55729	332.667	157.583	72.7083	247.417
7	M	16	3.89692	9.36105	4	1437.65	253.676	22.756	26.7838	10.6269	26.3502	-4.5	12.739	14.0448	5.95168	4.67526	328.667	153.833	67.0417	243.208
8	F	5	-29.2736	12.3698	4	674.577	163.001	16.6937	20.612	9.59529	17.7879	-12.1111	9.84435	10.7676	5.42937	4.16592	324.778	157.889	75.2778	245.667
8	F	6	-19.0521	13.6375	4	705.511	163.605	17.3351	20.8038	9.55824	17.5894	-13.2222	9.92664	10.8772	5.41701	4.14123	321.944	155.278	68.5	242.556
8	F	7	-14.9697	11.9714	4	682.443	160.307	17.0256	20.2445	9.41993	17.7402	-12.2778	9.69123	10.5532	5.30829	4.11164	319.5	154.944	69.4444	246.611
8	F	8	-11.8352	10.22	4	722.126	165.276	17.5562	20.5388	9.53052	16.5285	-10.85	9.8319	10.7069	5.37615	4.15437	323.2	159.85	68.6	244.85
8	F	9	-7.78532	10.7154	4	714.436	165.858	17.3299	20.6095	9.60619	17.1791	-12.2222	9.88908	10.7204	5.38962	4.21657	321.5	157.222	74.2222	242.111
8	F	10	0.965944	8.45874	4	696.844	161.864	17.5533	20.781	9.28627	18.5942	-14.7	9.91279	10.8682	5.25247	4.03379	319.6	154.6	70.35	239.35
8	F	11	18.4665	-0.198056	4	691.528	164.773	17.3181	20.8757	9.75561	17.2387	-15	10.0241	10.8516	5.50058	4.25503	318.722	153.667	68.3333	243.889
8	F	13	-20.5648	-0.164432	4	709.591	165.125	17.304	20.5158	9.56491	17.9515	-9.05556	9.79806	10.7177	5.36612	4.1988	324.278	161.278	77.7778	244.889
8	F	14	-9.34712	6.15108	4	733.595	169.814	17.3813	21.041	9.78106	18.4203	-10	9.93533	11.1056	5.52402	4.25705	324.056	157.944	72.9444	248.944
8	F	15	-7.41757	11.9597	4	687.798	165.92	16.8025	20.7842	9.73007	18.6717	-11.5556	10.0544	10.7298	5.50268	4.22739	320.722	157.944	72.7778	243.556
8	F	16	-4.96491	18.3842	4	733.439	171.974	17.3707	21.3437	9.77267	18.4076	-18.7778	10.4555	10.8882	5.56011	4.21256	318.278	150.667	67.8889	239.889
9	F	5	-19.9501	13.7308	4	1193.87	248.825	19.258	25.5701	12.3637	32.8077	-0.1	12.123	13.4471	6.6948	5.6689	307.85	162.6	74.3	245.3
9	F	6	-13.6044	16.3087	4	1121.72	247.139	18.2157	25.1902	12.6031	30.5228	-1.94444	12.0198	13.1704	6.72339	5.8797	307.278	161.667	74.8333	242.389
9	F	7	-4.9985	16.4624	4	1076.89	243.516	17.79	25.2116	12.4968	31.1853	-6.05	12.2576	12.954	6.6228	5.87401	304.4	159.3	66.55	238.7
9	F	8	1.49822	8.25377	4	1129.73	251.85	18.0017	25.3467	12.7245	28.2	-3.88889	12.2681	13.0785	6.70952	6.01495	306.778	161.333	69.7222	241.333
9	F	9	5.19436	5.51361	4	1115.2	250.691	17.9134	25.3135	12.7784	28.7149	-4.7	12.2513	13.0622	6.77375	6.00467	306.15	160.1	70.3	239.2
9	F	10	8.53286	5.97512	4	1084.43	246.047	17.7934	25.2941	12.5953	30.3381	-6.3	12.2199	13.0742	6.59529	6.00004	305.2	159.1	67	238.6
9	F	11	14.7429	4.86791	4	1055	248.606	17.0431	25.3163	12.8847	28.7891	-4.44444	12.2556	13.0607	6.72447	6.16025	307.5	160.167	69.5	238.611
9	F	14	1.07602	1.77781	4	1218.51	259.97	18.7618	25.7016	12.767	29.9392	-0.1	12.3953	13.3063	6.87279	5.89416	308.2	164.9	73.65	254.05
9	F	15	2.14514	7.44687	4	1179.38	263.166	17.9745	25.489	13.2635	26.3827	-2.45	12.2686	13.2204	7.02482	6.23867	306.55	161.6	72.8	249.45
9	F	16	9.82072	17.9729	4	1083.57	259.995	16.8975	25.1617	13.9039	23.4751	-9.38889	12.3859	12.7757	7.24162	6.66224	303.5	158.222	65.8333	242.111
10	M	5	-33.9082	9.18807	4	649.826	146.999	17.7083	19.4381	9.03259	15.6099	-2.6	8.97737	10.4607	4.75245	4.28014	347.85	170.95	91	251
10	M	6	-23.2641	7.71294	4	686.381	153.105	18.1269	19.7964	9.38207	15.1845	-5.38889	9.24636	10.55	4.9245	4.45757	341	167.167	89.4444	247.778
10	M	7	-20.1152	5.47966	4	716.207	157.458	18.3931	19.997	9.49679	14.7151	-5.11111	9.42171	10.5753	4.95007	4.54672	342.722	167.222	87.8333	250.833
10	M	8	-11.5641	5.3205	4	744.636	159.267	19.0206	20.4371	9.46341	15.804	-4.1	9.50479	10.9323	4.95859	4.50482	344.1	169.2	88.85	247.15
10	M	9	-8.32261	3.65417	4	708.074	154.881	18.5607	19.9957	9.49321	15.1796	-7.1	9.27498	10.7207	4.95127	4.54193	341.15	166.05	86.9	247.85
10	M	10	-2.84018	0.592307	4	753.444	161.45	19.1261	20.562	9.43838	17.0152	-6.2	9.58748	10.9745	5.05868	4.37971	341.25	168.25	88.8	244.7
10	M	11	5.34278	0.598878	4	721.83	155.88	18.9966	20.1128	9.40609	16.9374	-4.5	9.18776	10.925	4.95258	4.4535	344.65	170.5	90.45	245.2
10	M	12	-13.4849	-3.30858	4	745.671	157.68	19.1299	19.9896	9.75738	17.2081	-4.6	9.25039	10.7392	5.06309	4.69429	340.3	168.75	91.45	248.05
10	M	13	-7.01785	-0.0889915	4	746.108	157.493	19.3853	20.2932	9.47856	16.2699	-0.95	9.42161	10.8716	5.05575	4.42281	345.7	172.95	93.35	253.15
10	M	14	-9.61761	4.90524	4	721.956	153.79	19.0721	20.0928	9.28322	15.2492	-5.05	9.33788	10.7549	4.91497	4.36825	341.5	168.8	89.8	246.7
10	M	15	-7.58529	9.55433	4	710.354	153.084	18.9199	20.296	9.37297	15.7605	-8.1	9.361	10.935	5.01332	4.35965	338.1	167.45	86.7	243.05
